# Supplementary material for: Association between Metabolic Syndrome and Leukocytes: Systematic Review and Meta-Analysis
Source: J Clin Med. 2023 Nov 11;12(22):7044. doi: 10.3390/jcm12227044 (PMC10671943; doi:10.3390/jcm12227044)
Supplement: Supplementary file 1 [file jcm-12-07044-s001.zip]

Archive with 1 entries (1 files):
- jcm-2647666-supplementary.pdf
